# Supplementary material for: Strong CH…O Interactions in the Second Coordination Sphere of 1,10-Phenanthroline Complexes with Water
Source: Int J Mol Sci. 2025 Dec 16;26(24):12100. doi: 10.3390/ijms262412100 (PMC12732878; doi:10.3390/ijms262412100)
Supplement: Supplementary file 1 [file ijms-26-12100-s001.zip]

Archive with 1 entries (1 files):
- ijms-3985944-supplementary.pdf
